# Supplementary material for: Physcomitrium patens Mutants in Auxin Conjugating GH3 Proteins Show Salt Stress Tolerance but Auxin Homeostasis Is Not Involved in Regulation of Oxidative Stress Factors
Source: Plants (Basel). 2021 Jul 8;10(7):1398. doi: 10.3390/plants10071398 (PMC8309278; doi:10.3390/plants10071398)
Supplement: Supplementary file 1 [file plants-10-01398-s001.zip]

Archive with 1 entries (1 files):
- plants-1253879-supplementary.pdf
